# Supplementary material for: Slow-moving soil organisms on a water highway: aquatic dispersal and survival potential of Oribatida and Collembola in running water
Source: Mov Ecol. 2019 Jul 2;7:20. doi: 10.1186/s40462-019-0165-5 (PMC6604229; doi:10.1186/s40462-019-0165-5)
Supplement: Supplementary file 2 — Species list of oribatid mites found in soil and moss samples and mean numbers of individuals/m2. (XLSX 13 kb) [file 40462_2019_165_MOESM2_ESM.xlsx]

## Sheet: Add. file 2 soil & moss samples
	sample site 1		sample site 2		sample site 3
Oribatida taxa	soil	moss	soil	moss	soil	moss
Achipteria coleoptrata (Linné, 1758)	12				6
Achipteria nitens (Nicolet, 1855)				2		24
Acrotritia ardua (C.L. Koch, 1841)			2		1
Atropacarus striculus (C.L. Koch, 1835)	1		6		17
Belba corynopus (Hermann, 1804)					9
Carabodes subarcticus Trägårdh, 1902						1
Ceratoppia bipilis (Hermann, 1804)						1
Ceratozetes peritus Grandjean, 1951	19
Ceratozetes sellnicki Rajski, 1958	1
Ceratozetoides maximus (Berlese, 1908)				1
Chamobates cuspidatus (Michael, 1884)					7	1
Chamobates cf. pusillus (Berlese, 1895)						3
Damaeus (Adamaeus) onustus C.L. Koch, 1844	5
Dissorhina ornata (Oudemans, 1900)					1
Euzetes globulus (Nicolet, 1855)	1
Fuscozetes fuscipes (C.L. Koch, 1844)	1
Galumna lanceata (Oudemans, 1900)					1
Galumna obvia (Berlese, 1914)	9			4	1
Hypochthonius rufulus C.L. Koch, 1835	11				2
Liacarus coracinus (C.L. Koch, 1841)	1				1
Liacarus subterraneus (C.L. Koch, 1841)					2
Liebstadia pannonica (Willmann, 1951)					1
Liebstadia similis (Michael, 1888)	2
Minunthozetes semirufus (C.L. Koch, 1841)	45
Neobrachychthonius marginatus magnus Moritz, 1976						12
Nothrus palustris C.L. Koch, 1839					1
Opiella (Opiella) propinqua Mahunka & Mahunka-Papp, 2000					1
Opiella (Rhinoppia) cf. epilata Miko, nov. spec.					1
Opiella (Rhinoppia) subpectinata (Oudemans, 1900)	1
Oribatella quadricornuta Michael, 1880						3
Oribatula tibialis (Nicolet, 1855)			2	1		6
Pantelozetes paolii (Oudemans, 1913)	2
Parachipteria fanzagoi (Jacot, 1929)					1	15
Parachipteria punctata (Nicolet, 1855)						116
Phthiracarus ferrugineus (C.L. Koch, 1841)	1		1		3
Phthiracarus globosus (C.L. Koch, 1841)	4
Phthiracarus laevigatus (C.L. Koch, 1844)					1
Platynothrus peltifer (C.L. Koch, 1839)					1
Protoribates capucinus Berlese, 1908					68
Punctoribates hexagonus Berlese, 1908	5	2	4	18		1
Punctoribates punctum (C.L. Koch, 1839)	19		1	75	17	1
Ramusella insculpta (Paoli, 1908)					1
Scheloribates (Scheloribates) ascendens Weigmann & Wunderle, 1990				1
Scheloribates (Scheloribates) laevigatus (C.L. Koch, 1835)	2		1	6
Scheloribates (Scheloribates) latipes (C.L. Koch, 1844)		5		4		3
Scheloribates (Scheloribates) pallidulus (C.L. Koch, 1841)				2
Sellnickochthonius immaculatus (Forsslund, 1942)					1
Steganacarus (Steganacarus) magnus (Nicolet, 1855)					6
Tectocepheus sarekensis Trägårdh, 1910		4		44	15	105
Tectocepheus velatus (Michael, 1880)					1	26
Trichoribates novus (Sellnick, 1928)		4
Xenillus tegeocranus (Hermann, 1804)	1				5
Zygoribatula exilis (Nicolet, 1855)		353		16		247
Juveniles	2				1	9
number of individuals	145	368	17	174	173	574
number of species	20	5	7	12	26	16
mean number of individuals/m2	7512.17	-	880.74	-	8962.8	-
