# Supplementary material for: Slow-moving soil organisms on a water highway: aquatic dispersal and survival potential of Oribatida and Collembola in running water
Source: Mov Ecol. 2019 Jul 2;7:20. doi: 10.1186/s40462-019-0165-5 (PMC6604229; doi:10.1186/s40462-019-0165-5)
Supplement: Supplementary file 5 — Species and numbers of Oribatida and Collembola found in the floating islands. (XLSX 10 kb) [file 40462_2019_165_MOESM5_ESM.xlsx]

## Sheet: Add. file 5 floating islands
	sample site 1		sample site 2	sample site 3		sample site 4
Oribatida taxa	2016	2017	2017	2016	2017	2016
Astegistes pilosus (C.L. Koch, 1840)					1
Galumna lanceata (Oudemans, 1900)		1
Hydrozetes lacustris (Michael, 1882)					1
Hydrozetes lemnae (Coggi, 1897)			1
Punctoribates hexagonus Berlese, 1908					1
Punctoribates punctum (C.L. Koch, 1839)				1
Trichoribates cf. novus (Sellnick, 1928)	1
Juveniles	1	1	1			1
number of individuals	2	2	2	1	3	1
number of species	1	1	1	1	3	0
Collembola taxa
Desoria trispinata (MacGillivray, 1896)			3
Isotomurus plumosus Bagnall, 1940		4	1
Sminthurides aquaticus (Bourlet, 1842)		2	50		17
Sminthurides malmgreni (Tullberg, 1876)	1		1			6
Juveniles	1					2
number of individuals	2	6	55	0	17	8
number of species	1	2	4	0	1	1
